# Supplementary material for: Deficiency of the Synaptic Adhesion Protein Leucine‐Rich Repeat Transmembrane Protein 4 Like 1 Affects Anxiety and Aggression in Zebrafish
Source: Acta Physiol (Oxf). 2025 Apr 4;241(5):e70042. doi: 10.1111/apha.70042 (PMC11970230; doi:10.1111/apha.70042)
Supplement: Supplementary file 1 — Table S1. Telencephalic differentially expressed genes (DEGs) between lrrtm4l1−/− zebrafish and lrrtm4l1+/+ zebrafish. [file APHA-241-e70042-s001.xlsx]

## Sheet: Tabelle1
ensembl_gene_id	baseMean	log2FoldChange	lfcSE	stat	pvalue	padj	ensembl_gene_id_full	gene_biotype	external_gene_name	description
ENSDARG00000002271	1994.01423926291	0.678667925936766	0.163686318721751	4.14614936200274	3.38113312411225e-05	0.00766273584001393	ENSDARG00000002271.8	protein_coding	zfand5b	zinc finger, AN1-type domain 5b [Source:ZFIN;Acc:ZDB-GENE-040426-875]
ENSDARG00000003533	109.266703987872	1.19608237128478	0.23855370648137	5.01389137451188	5.33401070803455e-07	0.000219105602354828	ENSDARG00000003533.9	protein_coding	COL8A1	collagen type VIII alpha 1 chain [Source:HGNC Symbol;Acc:HGNC:2215]
ENSDARG00000004189	81.3284483470643	-7.78559890033776	0.965441952117422	-8.064284842048	7.36658199497835e-16	1.62199521036533e-12	ENSDARG00000004189.10	protein_coding	cbx1a	chromobox homolog 1a (HP1 beta homolog Drosophila) [Source:ZFIN;Acc:ZDB-GENE-030131-4945]
ENSDARG00000006786	153.70491007998	-3.58999197843815	0.650455118912895	-5.51920013242128	3.40546177010851e-08	2.1659835393945e-05	ENSDARG00000006786.12	protein_coding	copz2	COPI coat complex subunit zeta 2 [Source:ZFIN;Acc:ZDB-GENE-000406-5]
ENSDARG00000007553	59.246755400842	1.09254508249052	0.271479597582219	4.02440954024044	5.71184437753005e-05	0.0123758720430505	ENSDARG00000007553.9	protein_coding	opn4.1	opsin 4.1 [Source:NCBI gene (formerly Entrezgene);Acc:352918]
ENSDARG00000007560	14.052806209256	7.26743294819148	1.82376167160223	3.98485891076262	6.75202316318038e-05	0.0135400647142983	ENSDARG00000007560.12	protein_coding	sema3bl	sema domain, immunoglobulin domain (Ig), short basic domain, secreted, (semaphorin) 3bl [Source:ZFIN;Acc:ZDB-GENE-030131-2956]
ENSDARG00000009311	17.1595890217524	-7.59148277789723	1.2460974055058	-6.09220655171479	1.11364862108357e-09	9.98082266450218e-07	ENSDARG00000009311.8	protein_coding	pvalb6	parvalbumin 6 [Source:ZFIN;Acc:ZDB-GENE-040912-95]
ENSDARG00000009939	100.458860390778	1.04122414185545	0.22914669558881	4.54391951487648	5.52177483399171e-06	0.00155532620574021	ENSDARG00000009939.9	protein_coding	micu2	mitochondrial calcium uptake 2 [Source:ZFIN;Acc:ZDB-GENE-030131-3374]
ENSDARG00000010516	67.0992838297972	-4.01222641197728	1.00125301721733	-4.00720531472455	6.14414491368392e-05	0.0130262478777533	ENSDARG00000010516.8	protein_coding	rpl21	ribosomal protein L21 [Source:ZFIN;Acc:ZDB-GENE-030131-8512]
ENSDARG00000011076	61.6448787304817	1.44846601226233	0.295396873460309	4.90345749193229	9.41643272915699e-07	0.000364046674746644	ENSDARG00000011076.8	protein_coding	zgc:91968	zgc:91968 [Source:NCBI gene (formerly Entrezgene);Acc:431714]
ENSDARG00000011672	17.3045402709884	7.56910421994329	1.58285287219038	4.78193795072629	1.73613273827031e-06	0.000608666765743942	ENSDARG00000011672.12	protein_coding	sema3b	sema domain, immunoglobulin domain (Ig), short basic domain, secreted, (semaphorin) 3B [Source:ZFIN;Acc:ZDB-GENE-081105-78]
ENSDARG00000012968	259.085330966495	1.2365274991576	0.343336374492624	3.60150450410305	0.000316380940303736	0.0491187637792816	ENSDARG00000012968.8	protein_coding	rhoub	ras homolog family member Ub [Source:ZFIN;Acc:ZDB-GENE-050417-308]
ENSDARG00000013024	273.092748047591	0.846659926200966	0.196448012331222	4.30984216207518	1.63371106256625e-05	0.00412972833597676	ENSDARG00000013024.10	protein_coding	ERAP1	endoplasmic reticulum aminopeptidase 1 [Source:HGNC Symbol;Acc:HGNC:18173]
ENSDARG00000014329	161.730297083425	1.4196822592162	0.270842458888559	5.24172710970824	1.59080520127951e-07	8.0425400393918e-05	ENSDARG00000014329.11	protein_coding	npm1a	nucleophosmin 1a [Source:ZFIN;Acc:ZDB-GENE-021028-1]
ENSDARG00000014587	188.409836608987	1.08971584406414	0.24277369736285	4.48860752174253	7.16902378266589e-06	0.0019101573232814	ENSDARG00000014587.7	protein_coding	slc38a5b	solute carrier family 38 member 5b [Source:ZFIN;Acc:ZDB-GENE-040718-395]
ENSDARG00000016038	127.290444174545	-1.75971358203952	0.378025696240744	-4.65501049145308	3.23964210394943e-06	0.000998062865055796	ENSDARG00000016038.7	protein_coding	hacd3	3-hydroxyacyl-CoA dehydratase 3 [Source:ZFIN;Acc:ZDB-GENE-040426-1200]
ENSDARG00000016830	630.217652537164	7.60245952036778	0.543033881699422	13.9999727025797	1.55930616885586e-44	3.07448397313309e-40	ENSDARG00000016830.10	protein_coding	rimkla	ribosomal modification protein rimK-like family member A [Source:NCBI gene (formerly Entrezgene);Acc:447815]
ENSDARG00000017165	85.6632377080523	0.68568002771118	0.180527849991221	3.79819527981154	0.000145753473898225	0.025659118257601	ENSDARG00000017165.11	protein_coding	SLC3A1	solute carrier family 3 member 1 [Source:HGNC Symbol;Acc:HGNC:11025]
ENSDARG00000017367	392.200764877557	-0.946577233371673	0.210405457486068	-4.49882452994048	6.8330226179139e-06	0.00187120426329734	ENSDARG00000017367.10	protein_coding
ENSDARG00000019521	105.078540634599	2.33736030018751	0.403903228975557	5.78693145414036	7.16838124207356e-09	5.04782046249873e-06	ENSDARG00000019521.11	protein_coding	mpx	myeloid-specific peroxidase [Source:ZFIN;Acc:ZDB-GENE-030131-9460]
ENSDARG00000019949	619.991955773535	1.76838503906658	0.463833427379732	3.81254332844544	0.000137544107576256	0.0246541560825548	ENSDARG00000019949.9	protein_coding	serpinh1b	serpin peptidase inhibitor, clade H (heat shock protein 47), member 1b [Source:ZFIN;Acc:ZDB-GENE-990415-93]
ENSDARG00000020764	95.1564275752623	-6.17248974834264	1.26098854195175	-4.89496101113569	9.83252202671295e-07	0.000372822763078268	ENSDARG00000020764.9	protein_coding	slmapb	sarcolemma associated protein b [Source:ZFIN;Acc:ZDB-GENE-040426-809]
ENSDARG00000021265	216.628719937038	2.291970560311	0.359160288687226	6.38146986875533	1.75396236260806e-10	1.92127088353018e-07	ENSDARG00000021265.9	protein_coding	mybpc2b	myosin binding protein Cb [Source:ZFIN;Acc:ZDB-GENE-050320-80]
ENSDARG00000023445	380.501102171029	-8.21621938175682	1.2490720809734	-6.57785848143681	4.77272146431222e-11	5.88148431949025e-08	ENSDARG00000023445.10	protein_coding	atp2b3b	ATPase plasma membrane Ca2+ transporting 3b [Source:ZFIN;Acc:ZDB-GENE-080409-2]
ENSDARG00000023703	13.6820792170788	-7.26569186483085	1.8240710388689	-3.98322856402363	6.79853125077612e-05	0.0135400647142983	ENSDARG00000023703.6	protein_coding	kctd6b	potassium channel tetramerization domain containing 6b [Source:ZFIN;Acc:ZDB-GENE-040718-14]
ENSDARG00000024204	257.039134743022	0.604781145214402	0.136151820345198	4.44196150797725	8.914250928891e-06	0.00231266165217031	ENSDARG00000024204.7	protein_coding	mcm3	minichromosome maintenance complex component 3 [Source:ZFIN;Acc:ZDB-GENE-020419-4]
ENSDARG00000026482	316.42843815155	7.61337060541006	0.607958280257434	12.5228504202398	5.59877370023084e-36	4.74543297573231e-32	ENSDARG00000026482.7	protein_coding	arhgap12b	Rho GTPase activating protein 12b [Source:ZFIN;Acc:ZDB-GENE-040426-1727]
ENSDARG00000027749	141.440026673497	0.988133300799307	0.196267963196469	5.03461331491051	4.78814376630219e-07	0.000200867724766341	ENSDARG00000027749.9	protein_coding	hirip3	HIRA interacting protein 3 [Source:ZFIN;Acc:ZDB-GENE-030131-5753]
ENSDARG00000029865	901.878658782711	0.778306167038145	0.216243060934466	3.5992191549398	0.000319174125793731	0.0491652831115234	ENSDARG00000029865.9	protein_coding	rassf2a	Ras association domain family member 2a [Source:ZFIN;Acc:ZDB-GENE-040912-124]
ENSDARG00000030621	89.8606803809133	-1.84669524022894	0.487783655613971	-3.78588995136484	0.000153159448960953	0.0267242907536559	ENSDARG00000030621.8	protein_coding	th	tyrosine hydroxylase [Source:ZFIN;Acc:ZDB-GENE-990621-5]
ENSDARG00000031588	54.0713235701744	1.18534096728957	0.282778539321366	4.19176423406896	2.76793561998467e-05	0.00673770205175775	ENSDARG00000031588.9	protein_coding
ENSDARG00000033647	289.897137490659	-1.18450419044013	0.298847700113028	-3.96357137763529	7.38367732259471e-05	0.01455839657696	ENSDARG00000033647.9	protein_coding	smarcb1a	SWI/SNF related, matrix associated, actin dependent regulator of chromatin, subfamily b, member 1a [Source:NCBI gene (formerly Entrezgene);Acc:799716]
ENSDARG00000036162	150.319347006757	4.05163412223176	1.04371261424631	3.88194419318918	0.000103624661257104	0.0194587375810126	ENSDARG00000036162.9	protein_coding	hnrnpa0b	heterogeneous nuclear ribonucleoprotein A0b [Source:ZFIN;Acc:ZDB-GENE-030131-6154]
ENSDARG00000036985	251.496668666792	-1.67402224200221	0.423293601695041	-3.9547544193882	7.66133060722101e-05	0.0149562827309482	ENSDARG00000036985.7	protein_coding	plxnb2b	plexin b2b [Source:ZFIN;Acc:ZDB-GENE-080902-1]
ENSDARG00000037403	1689.24377949249	-0.888664949289726	0.166833073745149	-5.3266713208631	1.00028931354745e-07	5.19018536716184e-05	ENSDARG00000037403.6	protein_coding	hspa8b	heat shock protein family A (Hsp70) member 8b [Source:ZFIN;Acc:ZDB-GENE-121214-31]
ENSDARG00000037475	10.3087943143383	-6.11651136161239	1.5739024765107	-3.88620734314653	0.000101822546896301	0.0193041842034074	ENSDARG00000037475.4	protein_coding	FOXB2	forkhead box B2 [Source:HGNC Symbol;Acc:HGNC:23315]
ENSDARG00000037537	16.476679807106	-6.80074057111451	1.68634636126083	-4.03282547840873	5.51102079010997e-05	0.0120734218798442	ENSDARG00000037537.6	protein_coding	ccnq	cyclin Q [Source:ZFIN;Acc:ZDB-GENE-050522-495]
ENSDARG00000037954	216.606056783105	2.01751436220192	0.480374733804838	4.19987609719202	2.67061082561786e-05	0.00658205420608841	ENSDARG00000037954.9	protein_coding	tnnt1	troponin T type 1 (skeletal, slow) [Source:ZFIN;Acc:ZDB-GENE-080723-27]
ENSDARG00000038133	30.7427701920646	-8.43325479240923	1.30494585273145	-6.46253235316787	1.02965121954017e-10	1.19421371151021e-07	ENSDARG00000038133.8	protein_coding	sp100.4	SP110 nuclear antigen, tandem duplicate 4 [Source:ZFIN;Acc:ZDB-GENE-050417-474]
ENSDARG00000039354	23.5271647418	2.28676641274053	0.597121439429889	3.82965048939435	0.000128325388337029	0.0232127677233138	ENSDARG00000039354.5	protein_coding	ska1	spindle and kinetochore associated complex subunit 1 [Source:NCBI gene (formerly Entrezgene);Acc:436865]
ENSDARG00000040326	865.848886155775	-1.00628878571572	0.210587580217102	-4.77848116531044	1.7662430429629e-06	0.000608666765743942	ENSDARG00000040326.9	protein_coding	DHX29	DExH-box helicase 29 [Source:HGNC Symbol;Acc:HGNC:15815]
ENSDARG00000043608	107.991855924922	7.15259535915233	1.85994107940851	3.84560319589638	0.00012025623879977	0.0219545579668062	ENSDARG00000043608.5	protein_coding	eif4ebp1	eukaryotic translation initiation factor 4E binding protein 1 [Source:ZFIN;Acc:ZDB-GENE-030131-2332]
ENSDARG00000044619	397.608011249354	9.32077504462063	1.84094327024209	5.06304305802694	4.12616613582738e-07	0.000176860038478497	ENSDARG00000044619.8	protein_coding	birc2	baculoviral IAP repeat containing 2 [Source:ZFIN;Acc:ZDB-GENE-030825-6]
ENSDARG00000044625	217.974226562206	5.01635360587612	1.20111065030742	4.17642921124063	2.96120837678847e-05	0.00703447536929376	ENSDARG00000044625.5	protein_coding	pcf11	PCF11 cleavage and polyadenylation factor subunit [Source:ZFIN;Acc:ZDB-GENE-041114-175]
ENSDARG00000045074	50.4152746816853	-7.11171889261271	0.902949223147119	-7.87610057166413	3.37756404667556e-15	6.65954303083019e-12	ENSDARG00000045074.5	protein_coding	arl4d	ADP-ribosylation factor-like 4D [Source:ZFIN;Acc:ZDB-GENE-030131-2293]
ENSDARG00000045140	192.375399353798	-0.821836551176373	0.201121468818857	-4.08626963597096	4.3836430921794e-05	0.00982185123278424	ENSDARG00000045140.8	protein_coding	lcmt1	leucine carboxyl methyltransferase 1 [Source:ZFIN;Acc:ZDB-GENE-040912-75]
ENSDARG00000051896	40.7572097425289	-3.27598645104093	0.644532272682774	-5.0827345501337	3.72039465913472e-07	0.000163011158875909	ENSDARG00000051896.7	protein_coding	FBN2	fibrillin 2 [Source:HGNC Symbol;Acc:HGNC:3604]
ENSDARG00000054438	197.729199212537	0.902105630777346	0.240469990534463	3.75142706485889	0.000175830904877235	0.0301465908822994	ENSDARG00000054438.5	protein_coding	fzd2	frizzled class receptor 2 [Source:ZFIN;Acc:ZDB-GENE-990415-224]
ENSDARG00000056479	696.506267382791	2.38778908535309	0.447426906690283	5.336713214268	9.46465607760782e-08	5.04363848330252e-05	ENSDARG00000056479.7	protein_coding	rab1bb	RAB1B, member RAS oncogene family b [Source:ZFIN;Acc:ZDB-GENE-040625-133]
ENSDARG00000056481	1899.28506548251	-3.20738022418504	0.615142479119876	-5.21404444182436	1.84767171403476e-07	9.10763579640584e-05	ENSDARG00000056481.5	protein_coding	vat1	vesicle amine transport 1 [Source:NCBI gene (formerly Entrezgene);Acc:368752]
ENSDARG00000056621	266.785443817631	-3.90246005640635	0.669373023814513	-5.83002289839476	5.54197705135379e-09	4.2027369815978e-06	ENSDARG00000056621.8	protein_coding	ctcf	CCCTC-binding factor (zinc finger protein) [Source:ZFIN;Acc:ZDB-GENE-040624-5]
ENSDARG00000056628	63.4750478837722	-8.03569790419316	1.06679568762524	-7.53255566872529	4.97567013110669e-14	8.17544066458589e-11	ENSDARG00000056628.5	protein_coding	tmem170a	transmembrane protein 170A [Source:NCBI gene (formerly Entrezgene);Acc:393662]
ENSDARG00000056639	125.391630445226	-7.71510282795452	0.726296465812409	-10.6225256367242	2.34139010969699e-26	1.15412971982239e-22	ENSDARG00000056639.7	protein_coding	carmil2	capping protein regulator and myosin 1 linker 2 [Source:ZFIN;Acc:ZDB-GENE-050419-197]
ENSDARG00000060249	69.9497964047422	-8.89576838978747	1.10275946722033	-8.06682568068134	7.21494481021556e-16	1.62199521036533e-12	ENSDARG00000060249.7	protein_coding	wdr44	WD repeat domain 44 [Source:NCBI gene (formerly Entrezgene);Acc:569045]
ENSDARG00000060282	540.049012591839	-0.763603915911273	0.140039920526495	-5.45275884933684	4.95943042272794e-08	2.96318453469475e-05	ENSDARG00000060282.6	protein_coding	rnf121	ring finger protein 121 [Source:ZFIN;Acc:ZDB-GENE-050809-3]
ENSDARG00000060392	1224.0478058276	-0.681660776210269	0.184762173220536	-3.68939574767084	0.000224787318194205	0.0366291863870672	ENSDARG00000060392.7	protein_coding	ash2l	ash2 like, histone lysine methyltransferase complex subunit [Source:ZFIN;Acc:ZDB-GENE-030131-494]
ENSDARG00000060941	5.58480128307372	-5.97257530989613	1.22671988652304	-4.868736029726	1.12314317440049e-06	0.000417252466493543	ENSDARG00000060941.7	protein_coding	ANKFN1	ankyrin repeat and fibronectin type III domain containing 1 [Source:HGNC Symbol;Acc:HGNC:26766]
ENSDARG00000061216	9.20936657817661	5.91831057199076	1.6397911649961	3.60918554650514	0.000307159858958371	0.0480656423736683	ENSDARG00000061216.6	protein_coding	hexdc	hexosaminidase (glycosyl hydrolase family 20, catalytic domain) containing [Source:ZFIN;Acc:ZDB-GENE-060929-448]
ENSDARG00000061684	56.869788061282	-9.32079276204116	1.15589957079261	-8.06367006058303	7.4037413872739e-16	1.62199521036533e-12	ENSDARG00000061684.5	protein_coding	slc25a17	solute carrier family 25 member 17 [Source:ZFIN;Acc:ZDB-GENE-070620-4]
ENSDARG00000062178	284.394435916797	-8.42471755203414	0.673834525758595	-12.5026504727547	7.22031694841858e-36	4.74543297573231e-32	ENSDARG00000062178.7	protein_coding	ripor1	RHO family interacting cell polarization regulator 1 [Source:ZFIN;Acc:ZDB-GENE-050420-32]
ENSDARG00000062756	15.5030643865808	-3.74085805514976	0.642680812197905	-5.82070910496985	5.85984799440102e-09	4.27920825576314e-06	ENSDARG00000062756.6	protein_coding	pllp	plasmolipin [Source:ZFIN;Acc:ZDB-GENE-050419-195]
ENSDARG00000068374	3794.88332620276	1.14599640662504	0.250735978198832	4.57053038362236	4.86491378190276e-06	0.00143166425429517	ENSDARG00000068374.6	protein_coding	si:ch211-132b12.7	si:ch211-132b12.7 [Source:ZFIN;Acc:ZDB-GENE-050419-250]
ENSDARG00000068621	228.721332628678	-25.6088919319742	3.38353986338926	-7.56866860327811	3.77068702674425e-14	6.75878510057421e-11	ENSDARG00000068621.6	protein_coding
ENSDARG00000069109	84.204781843759	3.42966766168432	0.820511855370047	4.17991237937391	2.91621437905928e-05	0.00701207303803802	ENSDARG00000069109.5	protein_coding	znrd2	zinc ribbon domain containing 2 [Source:ZFIN;Acc:ZDB-GENE-041010-102]
ENSDARG00000069189	33.3173131220031	-7.82336517835487	1.11485008956545	-7.01741449507737	2.26011382574053e-12	3.18304745015186e-09	ENSDARG00000069189.6	protein_coding
ENSDARG00000069853	100.479012761012	3.56879414059121	0.769443825481639	4.63814774048943	3.51545466617658e-06	0.00106637261004621	ENSDARG00000069853.5	protein_coding	txndc9	thioredoxin domain containing 9 [Source:ZFIN;Acc:ZDB-GENE-030131-8569]
ENSDARG00000070371	161.933370370498	1.49628865228919	0.410963576755823	3.6409276561709	0.000271657467903527	0.0431957281826923	ENSDARG00000070371.6	protein_coding	kat7a	K(lysine) acetyltransferase 7a [Source:ZFIN;Acc:ZDB-GENE-060929-168]
ENSDARG00000074451	27.9014655711155	1.46204793442538	0.366761235404951	3.9863753125684	6.70903589626552e-05	0.0135400647142983	ENSDARG00000074451.4	protein_coding	mnd1	meiotic nuclear divisions 1 homolog (S. cerevisiae) [Source:ZFIN;Acc:ZDB-GENE-040801-116]
ENSDARG00000074791	65.0820024564533	0.869584896389211	0.223297417565343	3.89428998270769	9.84867767964035e-05	0.0188530463892688	ENSDARG00000074791.6	protein_coding	ALDH3A2	aldehyde dehydrogenase 3 family member A2 [Source:HGNC Symbol;Acc:HGNC:403]
ENSDARG00000075445	940.749098166126	0.842297867523319	0.173199817575585	4.86315678222776	1.15528265871376e-06	0.000417252466493543	ENSDARG00000075445.3	protein_coding	psmb5	proteasome 20S subunit beta 5 [Source:ZFIN;Acc:ZDB-GENE-990415-215]
ENSDARG00000075867	41.3362881353203	-8.13441872776235	1.1279518863717	-7.21167172646736	5.52690880109832e-13	8.38262006394274e-10	ENSDARG00000075867.5	protein_coding
ENSDARG00000076106	6.23902297508235	-4.63672330867236	1.27193441508602	-3.64541068602092	0.000266965122598717	0.0427947261973894	ENSDARG00000076106.5	protein_coding	ftr43	finTRIM family, member 43 [Source:ZFIN;Acc:ZDB-GENE-090507-8]
ENSDARG00000076153	114.888086628675	-1.58714060711278	0.421659596455637	-3.76403293190499	0.000167194850829229	0.0289173760859642	ENSDARG00000076153.6	protein_coding	LCA5	lebercilin LCA5 [Source:HGNC Symbol;Acc:HGNC:31923]
ENSDARG00000076780	1010.3251751779	-0.580937661151098	0.14736860752446	-3.94207199830312	8.07807177287097e-05	0.0156152295240879	ENSDARG00000076780.5	protein_coding	ACADSB	acyl-CoA dehydrogenase short/branched chain [Source:NCBI gene (formerly Entrezgene);Acc:110437777]
ENSDARG00000076858	11.3762985910486	6.95797342001272	1.46110469742683	4.76213198976534	1.91558318557681e-06	0.000639009731520432	ENSDARG00000076858.3	protein_coding	tcimb	transcriptional and immune response regulator b [Source:ZFIN;Acc:ZDB-GENE-030131-8182]
ENSDARG00000077252	37.8628907273395	-8.73394293467572	1.90703985078314	-4.57984290736717	4.65325299284206e-06	0.00139012407969495	ENSDARG00000077252.4	protein_coding
ENSDARG00000077473	193.843674653624	0.827717032441357	0.222159011580169	3.72578643807418	0.000194707206150414	0.0330951895143769	ENSDARG00000077473.4	protein_coding	mych	myelocytomatosis oncogene homolog [Source:ZFIN;Acc:ZDB-GENE-030219-51]
ENSDARG00000077726	739.670889745871	0.711068195343938	0.17132440295326	4.15041980644128	3.31866028811159e-05	0.00760860754659259	ENSDARG00000077726.5	protein_coding	NOCT	nocturnin [Source:HGNC Symbol;Acc:HGNC:14254]
ENSDARG00000078696	50.7499533577606	2.25741045956577	0.362453464018892	6.22813873686171	4.72009006314051e-10	4.65330078874707e-07	ENSDARG00000078696.5	protein_coding	SYNPO2L	synaptopodin 2 like [Source:HGNC Symbol;Acc:HGNC:23532]
ENSDARG00000079105	89.784241396403	-9.97988329245517	1.04899348922979	-9.51377048086615	1.83874337417849e-21	7.25090062173547e-18	ENSDARG00000079105.5	protein_coding	si:busm1-266f07.1	si:busm1-266f07.1 [Source:ZFIN;Acc:ZDB-GENE-030616-435]
ENSDARG00000089889	822.080499314993	-0.741342365546954	0.168698688180105	-4.39447617254431	1.11040181691404e-05	0.00284334969144078	ENSDARG00000089889.2	protein_coding	rpz6	rapunzel 6 [Source:ZFIN;Acc:ZDB-GENE-170530-5]
ENSDARG00000090721	36.3597072743832	7.91262266377614	1.73703304357587	4.5552516649235	5.23228971071754e-06	0.00149514574240895	ENSDARG00000090721.4	protein_coding
ENSDARG00000090963	57.6728496652628	-7.84368952898562	1.67557976654609	-4.68117942552743	2.85229156078094e-06	0.000921944798424883	ENSDARG00000090963.5	protein_coding	atp6ap1lb	ATPase H+ transporting accessory protein 1 like b [Source:ZFIN;Acc:ZDB-GENE-050208-117]
ENSDARG00000091304	125.607393092061	1.36343525285869	0.36883165152259	3.69663299565055	0.000218477827530874	0.0358977277118853	ENSDARG00000091304.4	protein_coding	card19	caspase recruitment domain family, member 19 [Source:ZFIN;Acc:ZDB-GENE-041008-5]
ENSDARG00000091836	62.0772769130005	1.6514925010676	0.368352950388972	4.48345126413039	7.34453826876252e-06	0.00193083014726921	ENSDARG00000091836.4	protein_coding	casp7	caspase 7, apoptosis-related cysteine peptidase [Source:ZFIN;Acc:ZDB-GENE-050522-506]
ENSDARG00000092035	18.5487910109929	7.6672640634209	1.24332247373278	6.16675418115928	6.97059918721741e-10	6.54472877020789e-07	ENSDARG00000092035.3	protein_coding	si:ch211-156j16.1	si:ch211-156j16.1 [Source:ZFIN;Acc:ZDB-GENE-030131-4106]
ENSDARG00000092281	41.1692504788566	-7.40601374398198	1.64117829748334	-4.51261983864807	6.40317333718676e-06	0.00177818829139875	ENSDARG00000092281.4	protein_coding
ENSDARG00000093042	74.7581000237253	2.17570073165981	0.342862414720731	6.34569622754353	2.21421764479363e-10	2.29777522644189e-07	ENSDARG00000093042.2	protein_coding
ENSDARG00000095086	13.5510828095607	-6.51579529494238	1.63209303166448	-3.99229404729292	6.54371589698481e-05	0.0135400647142983	ENSDARG00000095086.3	protein_coding	cfdp1	craniofacial development protein 1 [Source:ZFIN;Acc:ZDB-GENE-030131-5736]
ENSDARG00000095455	28.1482363108281	-2.07252763295396	0.45460984126232	-4.55891501864356	5.141857093586e-06	0.00149091171050346	ENSDARG00000095455.2	protein_coding
ENSDARG00000096599	40.0402034477121	-7.33168857054762	1.43357272710215	-5.11427737982155	3.14944275346577e-07	0.000144412936674615	ENSDARG00000096599.2	lincRNA
ENSDARG00000096637	5.69027820906448	-6.00062987795064	1.16078433589824	-5.16946145151694	2.3476955283838e-07	0.000110213125555103	ENSDARG00000096637.3	protein_coding
ENSDARG00000096746	4.2225484780417	-5.56876151118917	1.19430921170624	-4.66274684696888	3.12016481232894e-06	0.000976512533407772	ENSDARG00000096746.2	lincRNA
ENSDARG00000097539	182.467118980778	1.42589890665234	0.317371951979383	4.49283214146462	7.02821815593473e-06	0.00189829284082966	ENSDARG00000097539.2	protein_coding
ENSDARG00000097637	181.448979880377	-4.8979435284838	1.17523961156605	-4.16761269810936	3.07806342685901e-05	0.00722502102230704	ENSDARG00000097637.2	protein_coding
ENSDARG00000097679	45.2210299382104	1.14494530084326	0.314988123128912	3.63488403775362	0.000278105699861329	0.0438672806733265	ENSDARG00000097679.3	protein_coding
ENSDARG00000098174	566.132172510075	1.7304899324057	0.409392595481159	4.22696929916834	2.36859969892996e-05	0.00591160509668379	ENSDARG00000098174.2	protein_coding	ACADSB	acyl-CoA dehydrogenase short/branched chain [Source:HGNC Symbol;Acc:HGNC:91]
ENSDARG00000098211	23.8065608824134	8.02872147774389	1.34659995138222	5.96221726393412	2.48837977801687e-09	2.13319061231124e-06	ENSDARG00000098211.2	protein_coding	WRN	WRN RecQ like helicase [Source:HGNC Symbol;Acc:HGNC:12791]
ENSDARG00000098224	785.782248014099	-0.731614859037792	0.128009375437512	-5.71532246397791	1.09496185627343e-08	7.19645430671439e-06	ENSDARG00000098224.2	protein_coding	tlcd4b	TLC domain containing 4b [Source:NCBI gene (formerly Entrezgene);Acc:449652]
ENSDARG00000098397	8.54748607658726	2.38931310714293	0.642671491329225	3.71778294101883	0.000200978835388773	0.0338692281825679	ENSDARG00000098397.2	lincRNA
ENSDARG00000099506	18.5586740818766	-7.70461554324042	1.12565136739045	-6.84458418160297	7.66983251319902e-12	1.00817391775163e-08	ENSDARG00000099506.2	protein_coding	RAC1	Rac family small GTPase 1 [Source:HGNC Symbol;Acc:HGNC:9801]
ENSDARG00000099984	45.3339902012991	-1.60699085603324	0.403398639127971	-3.98362983947363	6.78705622583295e-05	0.0135400647142983	ENSDARG00000099984.3	protein_coding
ENSDARG00000100139	24.1310672505957	-4.66100261862945	0.871621807752913	-5.34750573834971	8.9174585279142e-08	4.88404249430234e-05	ENSDARG00000100139.2	protein_coding
ENSDARG00000100334	6.55667767036917	-6.20485860131963	1.19932164571789	-5.17364013521622	2.29576792439993e-07	0.000110213125555103	ENSDARG00000100334.2	protein_coding	lat	linker for activation of T cells [Source:ZFIN;Acc:ZDB-GENE-181226-1]
ENSDARG00000100540	86.74019391349	-5.90673226773738	1.52955742759998	-3.86172637990168	0.000112588620601307	0.0207468208635137	ENSDARG00000100540.2	protein_coding
ENSDARG00000100559	12.2934447966245	-7.11111991260639	1.83330873521158	-3.87884472267335	0.000104953719062555	0.0195223818750603	ENSDARG00000100559.2	protein_coding	tor2a	torsin family 2, member A [Source:ZFIN;Acc:ZDB-GENE-050913-60]
ENSDARG00000100698	36.0736049810949	-1.60882802169495	0.423576351993848	-3.79820075913568	0.000145750252577014	0.025659118257601	ENSDARG00000100698.2	protein_coding	eva1bb	eva-1 homolog Bb (C. elegans) [Source:ZFIN;Acc:ZDB-GENE-080204-108]
ENSDARG00000101362	357.221578230101	1.46657408159455	0.271070578782302	5.41030342792149	6.29180520790444e-08	3.64869186130153e-05	ENSDARG00000101362.3	protein_coding	mibp	muscle-specific beta 1 integrin binding protein [Source:ZFIN;Acc:ZDB-GENE-030404-1]
ENSDARG00000101585	18.5030819125189	-4.54805633549483	1.11852599499177	-4.06611590240984	4.78031685185651e-05	0.0105902817267477	ENSDARG00000101585.3	protein_coding	TECR	trans-2,3-enoyl-CoA reductase [Source:HGNC Symbol;Acc:HGNC:4551]
ENSDARG00000101693	47.4140144089917	-3.94566272995532	0.670090021121205	-5.88825770506681	3.90288206710832e-09	3.07812502868699e-06	ENSDARG00000101693.2	protein_coding	STK19	serine/threonine kinase 19 [Source:HGNC Symbol;Acc:HGNC:11398]
ENSDARG00000101800	151.413243696268	2.10257888644924	0.524404432222324	4.00946055611871	6.08576173218498e-05	0.0130262478777533	ENSDARG00000101800.2	protein_coding
ENSDARG00000102825	96.0523913706771	-2.30419501979733	0.418889395557262	-5.50072416307409	3.78234539112068e-08	2.3305157523977e-05	ENSDARG00000102825.2	protein_coding	olfm2b	olfactomedin 2b [Source:ZFIN;Acc:ZDB-GENE-040426-2402]
ENSDARG00000103092	134.737646597383	1.26435610433104	0.317341276695655	3.98421572351465	6.77033497242605e-05	0.0135400647142983	ENSDARG00000103092.2	protein_coding	grem2b	gremlin 2, DAN family BMP antagonist b [Source:ZFIN;Acc:ZDB-GENE-030911-9]
ENSDARG00000104004	36.2358368751864	-7.25076014462008	1.74300706888124	-4.15991436527795	3.18366939324079e-05	0.00738498934429749	ENSDARG00000104004.2	protein_coding
ENSDARG00000104555	11.6791401853464	-4.99139504793537	1.34781515390478	-3.70332314002757	0.000212793549092614	0.0352575664492359	ENSDARG00000104555.3	protein_coding	sh2d3cb	SH2 domain containing 3Cb [Source:ZFIN;Acc:ZDB-GENE-040426-1052]
ENSDARG00000104629	181.435130281959	9.50482068027861	1.65192171531813	5.75379607407617	8.7261411405581e-09	5.93287327132359e-06	ENSDARG00000104629.2	polymorphic_pseudogene	SLC16A6	solute carrier family 16 member 6 [Source:HGNC Symbol;Acc:HGNC:10927]
ENSDARG00000105046	498.139069057688	1.07423005252696	0.214683445065288	5.00378616618655	5.62151127731729e-07	0.00022167867570973	ENSDARG00000105046.2	protein_coding	ccnf	cyclin F [Source:ZFIN;Acc:ZDB-GENE-021030-2]
ENSDARG00000107353	57.8288285038043	-2.37775393773048	0.49962220880083	-4.75910377050183	1.94454449922533e-06	0.000639009731520432	ENSDARG00000107353.2	protein_coding
ENSDARG00000112930	61.0530007211902	-4.29508322084706	0.454237401857357	-9.45559129055566	3.21201388519433e-21	1.05552129623961e-17	ENSDARG00000112930.1	protein_coding
ENSDARG00000112993	122.924756767882	-1.45395273303276	0.310851727468935	-4.67731913498232	2.90649735013754e-06	0.000924313036333257	ENSDARG00000112993.1	protein_coding
ENSDARG00000113332	137.208269395063	-3.88586809549503	0.775963917989937	-5.00779482834848	5.5057177445426e-07	0.000221543340345197	ENSDARG00000113332.1	protein_coding
ENSDARG00000114472	126.001673563589	-1.31035370855072	0.242665730726914	-5.39983006510852	6.67040520599041e-08	3.75772512704323e-05	ENSDARG00000114472.1	protein_coding	CTXN3	cortexin 3 [Source:HGNC Symbol;Acc:HGNC:31110]
ENSDARG00000114577	315.596305115428	6.19821640056129	1.21780013446299	5.08968280192751	3.58662958751685e-07	0.000160721762675159	ENSDARG00000114577.1	protein_coding
ENSDARG00000116680	804.954266369339	-2.05001819545727	0.558871891502248	-3.66813616255922	0.000244325064834812	0.0394865352733441	ENSDARG00000116680.1	protein_coding	zgc:56235	zgc:56235 [Source:ZFIN;Acc:ZDB-GENE-040426-954]
ENSDARG00000117011	146.518862596721	-6.08722429498908	1.02768919597226	-5.92321522776172	3.15707209003519e-09	2.59366626663433e-06	ENSDARG00000117011.1	protein_coding
ENSDARG00000117541	37.8690812578328	-7.3065063469246	1.50287564184495	-4.8616839234649	1.1639136611627e-06	0.000417252466493543	ENSDARG00000117541.1	lincRNA
