# Supplementary material for: Deficiency of the Synaptic Adhesion Protein Leucine‐Rich Repeat Transmembrane Protein 4 Like 1 Affects Anxiety and Aggression in Zebrafish
Source: Acta Physiol (Oxf). 2025 Apr 4;241(5):e70042. doi: 10.1111/apha.70042 (PMC11970230; doi:10.1111/apha.70042)
Supplement: Supplementary file 2 — Table S2. Peak areas of detected metabolites per sample in the telencephalon of lrrtm4l1−/− zebrafish and lrrtm4l1+/+ zebrafish as measured by unbiased metabolomics. [file APHA-241-e70042-s002.xlsx]

## Sheet: 20240307_Results_MethighpH_posn
Replicate		alanine Sum Area	betaine aldehyde Sum Area	betaine aldehyde_2 Sum Area	betaine aldehyde_3 Sum Area	choline Sum Area	4-aminobutyrate Sum Area	dimethylglycine Sum Area	serine Sum Area	cytosine Sum Area	cytosine_2 Sum Area	cytosine_3 Sum Area	Creatinine Sum Area	proline Sum Area	proline_2 Sum Area	indole Sum Area	betaine Sum Area	valine Sum Area	threonine Sum Area	purine Sum Area	purine_2 Sum Area	cysteine Sum Area	nicotinamide Sum Area	Imidazoleacetic acid Sum Area	thymine Sum Area	thymine_2 Sum Area	DL-Pipecolic acid Sum Area	DL-Pipecolic acid_2 Sum Area	DL-Pipecolic acid_3 Sum Area	N-Acetylputrescine Sum Area	hydroxyproline Sum Area	leucine-isoleucine Sum Area	leucine-isoleucine_2 Sum Area	leucine-isoleucine_3 Sum Area	ornithine Sum Area	asparagine Sum Area	aspartate Sum Area	aspartate_2 Sum Area	aspartate_3 Sum Area	adenine Sum Area	adenine_2 Sum Area	Methylcysteine Sum Area	homocysteine Sum Area	methylnicotinamide Sum Area	methylnicotinamide_2 Sum Area	methylnicotinamide_3 Sum Area	methylnicotinamide_4 Sum Area	lysine Sum Area	glutamine Sum Area
Sample_01	WT	34401952	664422	949285	1914957	232267680	2334032	21706890	857041	4544443	3357633	1008625	398969	85792	2725114	188974	439598816	21737	607270	26769	38035	776	2900223	71408	230895	202587	47674964	111285232	6342880	36083	72948	315113	3817961	4965024	356810	173528	6876163	1820429	1524998	27098292	1958648	155204	33772	390333	726030	1984601	424024	225567	29203592
Sample_02		22924404	466019	595139	999373	166087760	1318432	15665867	848567	4358666	2651162	962352	304388	149098	2152929	119189	311200192	6982	484206	37251	31049	1938	2987773	41146	133483	36488	34540632	61564816	2895940	31816	39203	245383	2448191	2861817	355481	131985	4575074	1013894	573398	21199364	1705609	67563	17071	402934	795610	1408903	300770	151014	15580153
Sample_03		11164548	716499	322005	407112	61013592	576696	5673118	242165	2839708	670775	550276	193742	51614	572328	5434	189443424	6984	155989	48503	16684	3878	2520475	91227	71794	52379	15031450	24615168	1930755	23279	27163	81891	1268288	1466190	107503	16699	1688415	328096	262723	10549881	305798	46186	10089	258104	460392	788547	132708	69481	6805090
Sample_04		19102538	1042658	686584	719183	124889112	1379861	11853175	534829	3294189	1417117	807162	502295	87743	1169607	67917	281066944	11638	315286	30263	27933	2326	1773863	54332	159872	41910	26077604	50884224	2715328	26394	45027	145910	1640531	2444943	155265	92792	3998876	899330	467003	14165337	691705	45043	14752	170485	350762	943934	142858	98990	13196395
Sample_05		18211132	476968	382668	1123202	102509048	999977	9345687	705770	3624937	1609317	971689	290430	69508	1463689	160730	189822096	14747	300357	44614	34158	3103	2333179	93532	80707	84198	22852440	36636840	2607854	22117	17854	177745	2204016	2260802	250329	66767	2384084	626658	392389	15129073	674126	81519	10869	238335	676683	871876	209563	95872	9127152
Sample_06		16267421	544129	236221	758515	99937840	1035251	9149679	680020	3585290	1514710	656928	233638	75675	1728438	107089	250845440	9314	375814	40372	36083	4654	3129342	59748	125383	95455	21980934	40738668	2684065	34145	29486	199884	2181107	2106072	346952	83421	2774317	632716	414304	15307484	640984	53931	30266	557013	1154757	2243071	262827	118739	11253722
Sample_07		39387292	656526	1021898	3140612	311701600	2523685	28657168	1553376	7497984	4213282	1655419	654517	140150	3340702	173133	487136384	32606	1094554	6605	40362	14360	12699150	81136	246521	171610	57657636	109554064	7263240	21348	48907	446125	6439728	4714041	574021	248745	6899648	1474070	896666	41423732	2875952	122671	3104	1574028	1647227	5830778	954445	314721	27680656
Sample_08		31182336	899012	745969	2883191	281869600	2624503	26220320	741370	5817649	5012397	1470820	889232	634087	2086019	167245	498518656	31037	656310	26003	63632	10089	7371980	76093	240303	159112	46623240	103410856	8529529	35308	76857	438737	5186938	3925558	139715	280685	7225811	1929615	899900	39680856	2079469	119117	45021	1232744	1509760	5132126	745473	356008	27740088
Sample_09		22624524	492625	509789	1144945	168777184	1390235	15637385	860260	4945177	2548298	1044790	345969	62901	2172637	108310	334893856	19798	573643	5819	40367	1550	3870542	50090	116410	91610	32083482	63259352	4657077	40367	55874	281750	3438134	2970290	325744	95862	3878795	878567	587152	20830332	1114416	93118	12418	517493	922780	1804470	586357	201796	15873734
Sample_10		19993722	776572	521809	824357	80234096	1247877	7325745	768518	4824542	1584412	754612	459371	106693	1546070	114462	296700736	13972	325726	33758	42680	776	1691718	40752	178114	103597	29111596	55476656	2821964	29115	40349	246438	2237080	2401813	285338	136583	3395773	793416	579414	11183725	988285	80697	14748	376171	550454	1875281	214986	155209	14553140
Sample_11	Hom	36965792	434715	807499	1461314	200185552	2140801	18656360	1160919	5779559	2894006	1496122	907470	272824	3268608	174705	566108096	26395	1117151	54706	78782	2328	3832868	179709	130373	195566	43343412	110254080	7376165	51993	61691	493291	8471267	4860619	446116	189740	4704909	1622824	652260	11834619	1300903	151714	32604	497712	1209748	2215743	515512	316256	28826046
Sample_12		20970784	614239	614300	843694	137879488	1488632	13147871	860629	2796282	2032502	942598	605828	103263	3355324	117199	335908896	27934	398582	47358	61306	1940	2129060	62889	133543	107097	25758178	52247348	4398668	22118	24058	297386	3572925	2558988	534036	128047	3685060	901303	389860	14024484	1184468	107917	13968	381627	771099	1841019	455465	189443	13431628
Sample_13		13851431	534020	267654	788310	95423928	799353	9025686	450571	2505539	964732	588579	241790	43472	1224045	55118	173288080	13193	340332	24847	25619	776	1233127	68709	61717	79190	17591792	28158420	2026182	22504	17850	179294	1493250	1677109	180456	71425	1976217	336972	192490	9659462	414312	79963	5434	207235	505678	810600	178980	96659	7690750
Sample_14		16949948	766534	463864	473641	103020544	1222348	9750229	569617	3131493	1240128	926467	253411	92407	2194152	112212	292293600	13195	382827	14754	13965	0	2548439	125738	85757	27550	19611078	47446668	3041973	24058	32606	213031	2854760	2289687	335432	106360	2733084	721432	356234	13499620	631695	57446	20960	404951	1121681	2119451	203749	72203	12512657
Sample_15		20170794	584441	322700	615948	113420384	1036524	10746665	615611	3730922	1521786	1000700	277232	69096	1923988	96275	299850816	14750	487909	31049	46170	0	2148429	84211	84234	37277	23512428	61958400	2841126	20187	46565	333357	4472198	2722294	185487	109079	2442961	651654	172711	9606642	906362	80704	25609	421732	997313	1824230	329505	143960	17221808
Sample_16		27573054	778513	494468	1511017	222890832	1688448	21214134	819009	4272351	2084367	1033310	912910	121475	3188741	120742	444335200	26395	819764	38802	47743	776	2642696	86536	136594	124971	37873976	99587520	4766653	38412	58198	315114	4601755	3685888	285635	208885	4524920	1215610	570852	15413546	1223968	103647	20181	171152	480690	461746	376833	189382	27666906
Sample_17		34587968	761809	674007	1696613	292271328	2172691	26483042	1233606	5239058	4878092	1278714	891580	205658	4166167	202279	604113792	38026	1246123	40349	92001	6982	4543938	77266	218081	241364	44723148	144823312	10672689	46194	106700	525941	11140384	4957942	437160	414862	5383216	1645258	756256	18046292	2515685	138158	6595	679159	1357711	2788689	1054939	329991	39889432
Sample_18		23952030	568403	449040	1440476	175661840	1624986	16125793	600418	5471707	2007655	1065840	441517	406880	2320746	116084	361825728	10085	683098	42683	56255	2329	2572628	43071	198292	70665	33018494	78262128	4874824	34938	96270	371024	4854815	3073373	309823	142854	3881275	894490	415298	14970004	1422055	92344	10865	323708	572543	1298599	413902	224003	22083316
Sample_19		20230588	426434	316877	1177692	168659648	1037537	15898025	515254	3910779	2137127	828792	597041	31820	1794403	112571	295470880	14747	699704	15126	46580	0	2214376	80743	89644	93936	28335866	61999568	3234004	24832	49689	357807	4803938	2765496	247313	117973	2900202	758500	368446	11866575	891446	96266	20959	313613	569459	1054271	342710	183934	17313664
Sample_20		20579194	517916	546782	1008759	177489552	1235496	16297239	460465	4259850	2151062	633542	611790	27952	1590550	90023	292575552	24839	669031	3881	35708	5431	2690715	91225	132392	64036	31462400	73126840	4170068	30265	48914	396011	4848864	2863590	210707	154073	3221976	868756	340148	10531950	956653	32218	31818	295778	606706	1127366	392529	200231	19980564
STD_03		6103908	861257	73018	140535	378642304	7765	35322360	2774465	47736	10862	21730	67762160	1612098	21406404	6989006	6761727	367679	3952703	329105	672189	168041	30662	71429	21340	44253	9507589	23662252	20794706	116407	5731145	2823590	68771688	10664551	3837967	2931405	1355180	18626	914386	487705	3385230	40351	81517	27949	7370	13578	55509	994563	6730089
STD_04		6301732	314640	165751	267888	381972960	3878	34695788	2811596	26781	12808	11257	69310496	1530093	21548126	6808690	7473090	347334	3468392	349818	727345	204896	51219	49267	3498	57838	9816774	22754566	20802606	137429	5592109	3128011	67386800	11241137	3767888	2736656	1410332	27172	825041	724568	3473417	37639	81482	26782	12805	37264	31427	1059138	6689483
WT	average	2.3526e+07	673543	597137	1.39154e+06	1.62929e+08	1.54305e+06	1.51235e+07	779192	4.53326e+06	2.45791e+06	988267	427255	146326	1.89575e+06	121248	3.27923e+08	16881.5	488916	29995.7	37098.3	4345	4.12782e+06	65946.4	158348	103895	3.33634e+07	6.57426e+07	4.24486e+06	29997.2	45366.8	257898	3.0862e+06	3011655	289716	132707	4.3697e+06	1.03968e+06	659795	2.16568e+07	1.3035e+06	86504.9	19211	571764	879446	2.28836e+06	397401	178740	1.71014e+07
	STD	8.79043e+06	191805	258165	942127	8.6553e+07	701667	8.02827e+06	330267	1.36835e+06	1.37887e+06	345048	212125	174307	786724	55406.2	1.12848e+08	9270.4	264993	14486.5	12038.9	4451.06	3.41796e+06	19545.2	64231.1	56788.4	1.34211e+07	3.14926e+07	2.32607e+06	6575.11	19087.8	118121	1.64786e+06	1.15655e+06	137267	81806	1.99685e+06	531222	366385	1.11465e+07	816871	36450.9	12923.5	461260	434548	1.76294e+06	278633	95874	8.17127e+06
	%CV	37.3648	28.477	43.2339	67.7037	53.1233	45.4726	53.0847	42.3859	30.1847	56.0994	34.9144	49.6484	119.122	41.4993	45.6965	34.4129	54.9146	54.2002	48.2954	32.4514	102.441	82.803	29.638	40.5632	54.6596	40.2271	47.9029	54.7972	21.9191	42.0745	45.8014	53.3944	38.4026	47.3798	61.6442	45.6977	51.0948	55.5302	51.4687	62.6675	42.1373	67.2714	80.6732	49.4115	77.0395	70.1137	53.6389	47.7814
Hom	average	2.35832e+07	598702	495719	1.10175e+06	1.6869e+08	1.44468e+06	1.57345e+07	728610	4109754	2.19115e+06	979466	574057	137485	2.50267e+06	119721	366577064	20955.9	684452	31355.5	50412.9	2056.2	2.65563e+06	90009.7	127063	104165	3.05231e+07	7.57864e+07	4.74024e+06	31550.1	54254.1	348226	5.11142e+06	3.1455e+06	317216	164330	3545382	961680	421456	1.29453e+07	1.14475e+06	94037.7	18899.3	369667	819263	1.55417e+06	426412	194606	2.06617e+07
	STD	7.40641e+06	131548	170877	418351	6.05645e+07	465527	5.44651e+06	282198	1.12577e+06	1.08756e+06	272156	268464	122780	941821	41596.5	1.33795e+08	9006.56	307541	16337.7	23300.9	2398.52	926410	38021.1	50266.9	67843	9.36943e+06	3.42227e+07	2.55448e+06	11024	28676.3	108648	2.77059e+06	1.06246e+06	120960	96881.1	1.08895e+06	417804	187584	2.74567e+06	571716	35122.8	9611.57	146358	324774	721121	243764	82551.4	9.41564e+06
	%CV	31.4055	21.9722	34.4706	37.9716	35.9028	32.2235	34.6151	38.731	27.3927	49.6342	27.7862	46.7661	89.3048	37.6326	34.7446	36.4984	42.9786	44.9324	52.1047	46.2202	116.648	34.8848	42.2411	39.5607	65.1302	30.6962	45.1568	53.8893	34.9412	52.8555	31.2004	54.2039	33.7771	38.1318	58.9553	30.7145	43.4452	44.5087	21.2098	49.9422	37.3497	50.8568	39.5919	39.6422	46.3991	57.1664	42.4197	45.5706
Hom/WT	ratio	1.00243	0.888885	0.83016	0.791743	1.03536	0.936248	1.0404	0.935084	0.906578	0.891467	0.991095	1.34359	0.939577	1.32015	0.987402	1.11788	1.24135	1.39994	1.04533	1.3589	0.473234	0.643348	1.36489	0.802426	1.0026	0.914867	1.15278	1.1167	1.05177	1.1959	1.35025	1.65622	1.04444	1.09492	1.23829	0.811357	0.924978	0.638768	0.597748	0.878217	1.08708	0.983775	0.646537	0.931567	0.679164	1.073	1.08877	1.20819
	ttest	0.987624	0.322368	0.313963	0.385725	0.864991	0.716114	0.844368	0.717013	0.459543	0.636758	0.950202	0.191625	0.897124	0.135239	0.945186	0.49387	0.332051	0.145094	0.846087	0.125813	0.169427	0.205138	0.0919688	0.240816	0.992389	0.589923	0.503349	0.655663	0.706514	0.425257	0.0919942	0.0623954	0.790608	0.640271	0.440579	0.266774	0.719393	0.0836952	0.0274419	0.620738	0.643585	0.951874	0.203168	0.729805	0.238609	0.807087	0.696339	0.378409
[truncated: 179 more columns]
